# Supplementary material for: In Situ-Derived N-Doped ZnO from ZIF-8 for Enhanced Ethanol Sensing in ZnO/MEMS Devices
Source: Molecules. 2024 Apr 10;29(8):1703. doi: 10.3390/molecules29081703 (PMC11052051; doi:10.3390/molecules29081703)
Supplement: Supplementary file 1 [file molecules-29-01703-s001.zip]

Archive with 1 entries (1 files):
- molecules-2953569-supplementary.pdf
